# Supplementary material for: Clinical trajectories of patients with multiple sclerosis from onset and their relationship with serum neurofilament light chain levels
Source: Front Neurol. 2024 Oct 30;15:1477335. doi: 10.3389/fneur.2024.1477335 (PMC11559265; doi:10.3389/fneur.2024.1477335)
Supplement: Supplementary file 2 [file Table_2.XLSX]

## Sheet: Sheet 1
serum neurofilament light chain cutoff level (pg/ml)	Sensitivity	Specificity	Positive predictive value	Negative predictive value	Accuracy
0	1	0	0.470588		0.470588
3.84	1	0.0740741	0.489796	1	0.509804
5.11	1	0.111111	0.5	1	0.529412
5.68	0.958333	0.111111	0.489362	0.75	0.509804
5.99	0.958333	0.148148	0.5	0.8	0.529412
6.37	0.958333	0.185185	0.511111	0.833333	0.54902
6.67	0.958333	0.222222	0.522727	0.857143	0.568627
6.925	0.958333	0.259259	0.534884	0.875	0.588235
7.085	0.958333	0.296296	0.547619	0.888889	0.607843
7.235	0.958333	0.333333	0.560976	0.9	0.627451
7.825	0.958333	0.37037	0.575	0.909091	0.647059
8.37	0.916667	0.37037	0.564103	0.833333	0.627451
8.515	0.916667	0.407407	0.578947	0.846154	0.647059
8.655	0.916667	0.444444	0.594595	0.857143	0.666667
8.865	0.875	0.444444	0.583333	0.8	0.647059
9.125	0.875	0.481481	0.6	0.8125	0.666667
9.32	0.875	0.518519	0.617647	0.823529	0.686275
9.945	0.833333	0.518519	0.606061	0.777778	0.666667
10.76	0.833333	0.555556	0.625	0.789474	0.686275
11.14	0.833333	0.592593	0.645161	0.8	0.705882
11.585	0.791667	0.592593	0.633333	0.761905	0.686275
12.365	0.75	0.592593	0.62069	0.727273	0.666667
12.805	0.75	0.62963	0.642857	0.73913	0.686275
12.895	0.75	0.666667	0.666667	0.75	0.705882
13.17	0.708333	0.666667	0.653846	0.72	0.686275
13.445	0.708333	0.703704	0.68	0.730769	0.705882
13.735	0.666667	0.703704	0.666667	0.703704	0.686275
14.18	0.625	0.703704	0.652174	0.678571	0.666667
14.445	0.583333	0.703704	0.636364	0.655172	0.647059
15.61	0.541667	0.703704	0.619048	0.633333	0.627451
17.55	0.5	0.703704	0.6	0.612903	0.607843
18.4	0.458333	0.703704	0.578947	0.59375	0.588235
18.495	0.458333	0.740741	0.611111	0.606061	0.607843
19.015	0.458333	0.777778	0.647059	0.617647	0.627451
19.52	0.416667	0.777778	0.625	0.6	0.607843
19.84	0.416667	0.814815	0.666667	0.611111	0.627451
20.415	0.375	0.851852	0.692308	0.605263	0.627451
20.835	0.333333	0.851852	0.666667	0.589744	0.607843
20.985	0.333333	0.888889	0.727273	0.6	0.627451
22.055	0.291667	0.888889	0.7	0.585366	0.607843
24.11	0.25	0.888889	0.666667	0.571429	0.588235
27.115	0.208333	0.888889	0.625	0.55814	0.568627
29.51	0.166667	0.888889	0.571429	0.545455	0.54902
32.45	0.166667	0.925926	0.666667	0.555556	0.568627
35.585	0.125	0.925926	0.6	0.543478	0.54902
37.745	0.0833333	0.925926	0.5	0.531915	0.529412
42.505	0.0416667	0.925926	0.333333	0.520833	0.509804
51.015	0.0416667	0.962963	0.5	0.530612	0.529412
62.95	0.0416667	1	1	0.54	0.54902
Inf	0	1		0.529412	0.529412
